# Supplementary material for: Association between Relative Thrombocytosis and Microalbuminuria in Adults with Mild Fasting Hyperglycemia
Source: J Pers Med. 2024 Jan 12;14(1):89. doi: 10.3390/jpm14010089 (PMC10817638; doi:10.3390/jpm14010089)
Supplement: Supplementary file 1 [file jpm-14-00089-s001.zip]

Archive with 1 entries (1 files):
- jpm-2777564-supplementary.pdf
